# Supplementary material for: Compass Cells in the Brain of an Insect Are Sensitive to Novel Events in the Visual World
Source: PLoS One. 2015 Dec 4;10(12):e0144501. doi: 10.1371/journal.pone.0144501 (PMC4670205; doi:10.1371/journal.pone.0144501)
Supplement: S1 Table — (XLS) [file pone.0144501.s003.xls]

## Sheet: Figure 4A
Figure 4A: change in spike count (relative to precedent background activity) observed during presentation of moving small-field stimuli
	Δ spike count				Δ spike count				Δ spike count				Δ spike count
cell type	1st stimulus	2nd stimulus		cell type	1st stimulus	2nd stimulus		cell type	1st stimulus	2nd stimulus		cell type	1st stimulus	2nd stimulus
CL1	-2.22311	3.70207		TB1	9.62282	-4.44933		CPU1	-6.67155	-1.48785		CPU2	-11.1151	2.95687
	-4.44578	3.70163			15.5484	4.43956			-2.22755	2.21556			-9.63193	-5.92955
	-0.00133307	5.92474			5.9203	-1.48607			5.17837	6.65867			-0.00641833	8.14041
	-5.18593	1.4803			8.14163	0.734816			-12.5976	2.216			2.95589	-4.45234
	-5.18593	-0.000888711			6.66133	4.44			-0.00622098	-2.22755			-11.117	-5.19193
	2.22133	1.4803			11.8455	1.4763			-0.744147	2.21867			-17.7818	-5.18948
	-2.9637	3.70252			10.3603	14.8056			-2.22444	-0.742814			-11.853	-2.224
	-1.48252	2.96148			14.8047	-6.67378			-5.18726	0.738371			-3.70474	-7.40904
	-0.000888711	-0.741926			24.4342	7.39971			0.737926	-0.743259			-9.63037	-0.00177742
	-1.48252	6.66489			22.212	5.17748			-11.1124	0.733039			-2.22755	0.734372
	-3.70474	4.44267			18.509	18.5121			-2.96681	-2.96904			-14.0761	3.69985
	-8.89022	2.22044			-16.3033	8.88133			-3.70874	-3.71141			-11.1133	5.92252
	-0.741926	0.73926			19.9924	2.21645			-14.8172	-5.9283			-3.70518	3.70074
	-3.70518	-0.741481			27.397	20.7335			-11.1129	3.7003
	-0.00133307	2.22089			14.8079	-2.22844			-8.89022	-1.48385
	-0.000888711	2.96237			18.5104	12.5852			-8.89022	0.738371
	-2.96415	1.4803			17.7711	2.95793			-12.5936	-0.743703
	-0.00222178	-0.00177742			-1.48652	-0.745036			-8.14963	1.47896
	-2.22356	6.66489			-5.93052	-0.744592			-8.89067	-7.40948
	-4.44533	2.96193			1.4763	6.66178			-2.96548	-2.224
	-2.96415	5.9243			3.69763	12.5861			-9.6317	1.47807
	-0.74237	3.70296			-0.745925	13.3284			-9.63126	3.7003
	-1.48207	-0.741481			14.8087	6.66178
	-5.18593	2.22133			2.21778	0.735705
	0.740593	1.48074			-6.67155	2.21822
					8.14208	8.88311
					0.735705	8.14296
					12.5861	0.73526
					5.9243	-1.48252
					1.47852	2.21956
					-0.0039992	-0.744592
					3.7003	-2.22489
					2.21822	2.9597
					1.47719	1.47807
					7.40282	-2.96637
					5.18104	-1.48474
					4.44089	-2.22489
					6.66178	-5.18859

## Sheet: Figure 4B
Figure 4B: responses to moving small-field stimuli: comparison of effects of global stimulus novelty, change in movement direction and change in elevation (region)
CL1 cells only
Δ spike count
first stimulus	change direction	change elevation
-2.22311	-0.741481	-5.18637
-4.44578	2.22133	-3.70518
-0.00133307	1.48074	-4.44533
-5.18593	-1.48296	-3.70518
-5.18593	-0.742814	-2.22311
2.22133	2.22	-5.92696
-2.9637	2.96059	-5.92696
-1.48252	-0.00177742	-0.74237
-0.000888711	2.96104	-2.96326
-1.48252	-1.48341	-3.7043
-3.70474		-0.000888711
-8.89022
-0.741926
-3.70518
-0.00133307
-0.000888711
-2.96415
-0.00222178
-2.22356
-4.44533
-2.96415
-0.74237
-1.48207
-5.18593
0.740593

## Sheet: Figure 6B
Figure 6B: correlation analysis
CPU cells only
spike count
precedent background activity	early response window	late response window
18.5714	11.4286	18.5714
11.4286	14.2857	8.57143
10	7.14286	2.85714
12.8571	2.85714	8.57143
8.57143	5.71429	7.14286
8.57143	8.57143	4.28571
11.4286	5.71429	2.85714
7.14286	8.57143	8.57143
7.14286	5.71429	2.85714
12.8571	2.85714	2.85714
11.4286	5.71429	5.71429
8.57143	5.71429	8.57143
8.57143	8.57143	10
10	7.14286	8.57143
15.7143	11.4286	10
15.7143	12.8571	15.7143
17.1429	18.5714	15.7143
32.8571	28.5714	27.1429
35.7143	24.2857	22.8571
40	21.4286	25.7143
2.85714	4.28571	10
4.28571	4.28571	7.14286
5.71429	4.28571	4.28571
5.71429	1.42857	1.42857
7.14286	1.42857	4.28571
5.71429	5.71429	4.28571
4.28571	4.28571	7.14286
14.2857	15.7143	15.7143
8.57143	12.8571	15.7143
14.2857	14.2857	15.7143
10	12.8571	10
4.28571	5.71429	4.28571
20	11.4286	10
35.7143	35.7143	35.7143
32.8571	31.4286	30
18.5714	17.1429	15.7143
12.8571	14.2857	7.14286
14.2857	11.4286	10
14.2857	14.2857	12.8571
21.4286	10	4.28571
25.7143	18.5714	22.8571
27.1429	21.4286	28.5714
15.7143	11.4286	17.1429
28.5714	14.2857	21.4286
20	8.57143	12.8571
32.8571	22.8571	35.7143
38.5714	28.5714	37.1429
27.1429	18.5714	30
27.1429	15.7143	20
30	14.2857	25.7143
35.7143	24.2857	18.5714
17.1429	10	2.85714
10	5.71429	5.71429
10	5.71429	2.85714
24.2857	12.8571	10
24.2857	10	12.8571
18.5714	11.4286	7.14286
17.1429	8.57143	7.14286
14.2857	7.14286	7.14286
18.5714	4.28571	4.28571
20	10	10
17.1429	7.14286	10

## Sheet: Figure 6C
Figure 6C: comparison of response amplitudes to different reference levels of long term background activity
BA background activity
		Δ spike count					Δ spike count						Δ spike count						Δ spike count
	cell type	to median BA	to 25th percentile	to 2.5th percentile		cell type	to median BA	to 75th percentile	to 97.5th percentile			cell type	to median BA	to 25th percentile	to 2.5th percentile			cell type	to median BA	to 25th percentile	to 2.5th percentile
	CL1	-4.55644	-2.55644	0.443556		TB1	10.0673	8.06726	5.06726			CPU1	-6.56044	-5.56044	-3.56044			CPU2	-10.2262	-7.22617	-1.22617
		-2.33467	-0.334666	2.66533			11.5484	9.54845	6.54845				-4.33867	-3.33867	-1.33867				-17.6319	-14.6319	-8.63193
		-2.33467	-0.334666	2.66533			4.14252	2.14252	-0.85748				3.06726	4.06726	6.06726				0.882471	3.88247	9.88247
		-5.29704	-3.29704	-0.297037			8.58608	6.58608	3.58608				-5.81985	-4.81985	-2.81985				3.84478	6.84478	12.8448
		-5.29704	-3.29704	-0.297037			2.66133	0.661334	-2.33867				16.1049	17.1049	21.1049				-1.33926	1.66074	7.66074
		-4.55644	-2.55644	0.443556			7.84548	5.84548	2.84548				2.03363	3.03363	7.03363				5.996	7.996	10.996
		-5.29704	-3.29704	-0.297037			21.3603	17.3603	11.3603				-3.89111	-2.89111	1.10889				-8.07526	-6.07526	-3.07526
		-3.81585	-1.81585	1.18415			21.3603	17.3603	11.3603				-4.6317	-3.6317	0.368297				-8.81585	-6.81585	-3.81585
		-4.55644	-2.55644	0.443556			22.1009	18.1009	12.1009				-0.92874	0.0712598	4.07126				-10.297	-8.29704	-5.29704
		-3.81585	-1.81585	1.18415			22.1009	18.1009	12.1009				-8.33467	-7.33467	-3.33467				12.6613	13.6613	15.6613
		-3.81585	-1.81585	1.18415			18.3979	14.3979	8.39793				4.25541	5.25541	9.25541				-3.6317	-1.6317	1.3683
		-2.33467	-0.334666	2.66533			5.80785	1.80785	-4.19215				10.1801	11.1801	15.1801				-2.89111	-1.89111	0.108889
		-3.07526	-1.07526	1.92474			8.77022	4.77022	-1.22978				-3.15052	-1.15052	1.84948				-6.59407	-5.59407	-3.59407
		-1.59407	0.405926	3.40593			22.8415	18.8415	12.8415				-6.11289	-4.11289	-1.11289
		-2.33467	-0.334666	2.66533			5.80785	1.80785	-4.19215				-8.33467	-6.33467	-3.33467
		-4.55644	-2.55644	0.443556			11.7326	7.73259	1.73259				-8.33467	-6.33467	-3.33467
		-3.07526	-1.07526	1.92474			11.3267	9.32667	6.32667				-9.81585	-7.81585	-4.81585
		2.10889	4.10889	7.10889			3.18015	1.18015	-1.81985				-5.59407	-4.59407	-1.59407
		-2.33467	-0.334666	2.66533			0.958371	-1.04163	-4.04163				-4.11289	-3.11289	-0.112889
		-4.55644	-2.55644	0.443556			3.92074	1.92074	-1.07926				-0.409925	0.590075	3.59007
		-3.07526	-1.07526	1.92474			8.3643	6.3643	3.3643				-4.6317	-2.6317	0.368297
		-0.853481	1.14652	4.14652			3.92074	1.92074	-1.07926				-6.85348	-4.85348	-1.85348
		-2.03763	-1.03763	0.96237			8.3643	6.3643	3.3643
		-1.29704	-0.297037	1.70296			0.217779	-1.78222	-4.78222
		-4.25941	-3.25941	-1.25941			2.43956	0.439557	-2.56044
							8.3643	6.3643	3.3643
							3.18015	1.18015	-1.81985
							10.5861	8.58608	5.58608
							-9.85348	-11.8535	-14.8535
							-3.18815	-5.18815	-8.18815
							1.996	-0.0039992	-3.004
							-0.96637	-2.96637	-5.96637
							1.996	-0.0039992	-3.004
							3.47719	1.47719	-1.52281
							4.95837	2.95837	-0.0416287
							2.73659	0.736593	-2.26341
							-0.225777	-2.22578	-5.22578
							6.43956	4.43956	1.43956
